# Supplementary material for: Tissue-Wide Expression of Genes Related to Vitamin D Metabolism and FGF23 Signaling following Variable Phosphorus Intake in Pigs
Source: Metabolites. 2022 Aug 6;12(8):729. doi: 10.3390/metabo12080729 (PMC9413461; doi:10.3390/metabo12080729)
Supplement: Supplementary file 1 [file metabolites-12-00729-s001.zip]

Archive with 1 entries (1 files):
- metabolites-1842131-supplementary.pdf
